# Supplementary material for: Longitudinal study of multiple sclerosis lesions using ultra-high field (7T) multiparametric MR imaging
Source: PLoS One. 2018 Sep 13;13(9):e0202918. doi: 10.1371/journal.pone.0202918 (PMC6136714; doi:10.1371/journal.pone.0202918)
Supplement: S1 File — (XLSX) [file pone.0202918.s001.xlsx]

## Sheet: Summary
Patient	Patient 1		Patient 2		Patient 3		Patient 4		Patient 5		Patient 6		Patient 7		Patient 8		Patient 9
Age at Baseline (Years)	67.71		48.86		72.83		47.95		36.02		40.78		70.38		55.87		48.03
Gender	Female		Male		Female		Female		Male		Female		Female		Female		Female
symptom onset	2005		2002		2001		2009		2003		2004		1968		2004		2007
Disease duration (Years)		11		14		15		7		13		12		48		12		9
Disease subtype	ppms		spms		spms		rrms		rrms		rrms		spms		spms		rrms
Ambulatory status	cane		no cane		cane		no cane		imaired gait		no cane		scooter		cane		no cane
race	aa		aa		aa		ha		ca		ca		ca		aa		ca
Duration of follow up (Years)	2.43669		2.46954		2.03149		2.06434		2.26146		2.00958		2.39562		3.83847		2.09172
	Baseline Data	Follow up Data	Baeline Data	Follow up Data	Baeline Data	Follow up Data	Baeline Data	Follow up Data	Baeline Data	Follow up Data	Baeline Data	Follow up Data	Baeline Data	Follow up Data	Baeline Data	Follow up Data	Baeline Data	Follow up Data
# of T2 lesions	67	67	15	25	13	13	19	19	2	2	21	21	17	17	16	17	21	23
Pattern Type
A	66	66	2	0	13	13	18	19	2	2	21	20	16	16	3	3	19	19
# with venules	40	37	2	0	11	12	16	16	1	1	15	14	14	15	3	3	8	9
B	0	0	1	1	0	0	1	0	0	0	0	0	0	0	0	0	0	0
# with venules	0	0	1	1	0	0	1	1	0	0	0	0	0	0	0	0	0	0
C	1	1	11	12	0	0	0	0	0	0	0	1	1	1	7	8	1	1
# with venules	0	0	6	10	0	0	0	0	0	0	0	1	0	0	6	7	1	2
D	0	0	1	2	0	0	0	0	0	0	0	0	0	0	6	5	1	1
# with venules	0	0	1	2	0	0	0	0	0	0	0	0	0	0	6	5	1	1
	67	67	15	15	13	13	19	19	2	2	21	21	17	17	16	16	21	21
Location
subcortical (% with venule)	60	60	8	15	12	12	9	9	1	1	15	15	10	10	11	11	9	10
# with venules	36	33	5	10	11	11	9	8	0	0	12	11	8	9	10	10	4	3
periventricular (% with venule)	4	4	1	1	0	0	3	3	1	1	4	4	4	4	5	6	5	5
# with venules	4	4	0	0	0	0	3	3	1	1	4	4	4	4	5	6	2	1
juxtocortical (% with venule)	1	1	4	7	0	0	3	3	0	0	1	1	1	1	0	0	3	3
# with venules	0	0	3	4	0	0	1	1	0	0	0	0	0	0	0	0	2	2
corpus callosum (% with venule)	1	1	2	2	1	1	1	1	0	0	1	1	2	2	0	0	1	1
# with venules	0	0	2	1	0	1	1	1	0	0	0	0	2	2	0	0	1	1
